# Supplementary material for: Are sex differences in fundamental motor skills uniform throughout the entire preschool period?
Source: PLoS One. 2017 Apr 27;12(4):e0176556. doi: 10.1371/journal.pone.0176556 (PMC5407840; doi:10.1371/journal.pone.0176556)
Supplement: S1 Dataset — (XLSX) [file pone.0176556.s001.xlsx]

## Sheet: List1
Number of case	Decadic age	MD1	MD1	MD2	MD3	AC1	AC2	BAL1	BAL1	BAL2	BAL3
		pref hand	non-pref hand					best leg	other leg
1	3.1	10	12	28	7	6	3	2	2	7	5
2	3.1	13	13	59	13	3	2	2	2	2	5
3	3.2	18	16	57	8	4	5	2	1	5	4
4	3.3	13	13	96	7	6	5	3	2	0	5
5	3.3	14	15	35	8	1	2	7	4	0	1
6	3.4	14	14	60	10	0	1	6	4	3	4
7	3.4	13	15	84	15	2	2	2	1	4	1
8	3.4	18	22	49	10	2	0	2	1	2	0
9	3.5	13	14	43	10	5	1	7	5	10	3
10	3.5	10	15	52	13	3	3	8	5	13	5
11	3.6	11	12	46	8	9	3	5	0	7	5
12	3.6	10	13	41	8	7	0	5	4	3	5
13	3.6	13	14	58	3	1	4	2	1	0	3
14	3.7	15	14	39	8	3	1	7	7	8	5
15	3.8	10	9	25	8	0	4	5	5	4	5
16	3.9	14	17	47	12	1	1	7	3	6	3
17	3.9	13	27	47	6	7	2	8	5	9	5
18	3.9	14	20	76	13	0	0	2	2	2	5
19	3.11	26	34	60	8	4	1	2	1	3	5
20	3.11	10	14	35	4	5	5	13	3	15	5
21	3.11	11	11	34	4	5	7	16	9	15	5
22	3.11	11	16	18	1	8	3	5	4	15	5
23	3.11	11	13	32	1	5	5	2	1	15	5
24	3.11	13	19	51	9	6	1	2	2	1	3
25	3.2	25	32	83	21	3	0	1	1	0	3
26	3.3	16	19	122	16	6	4	5	3	15	5
27	3.4	13	12	72	16	7	3	4	4	0	0
28	3.6	15	20	46	13	8	3	2	2	10	5
29	3.6	15	16	94	13	9	9	3	2	9	5
30	3.7	10	11	36	6	8	5	19	13	15	5
31	3.7	11	10	62	14	2	2	4	3	15	5
32	3.8	15	15	67	14	7	2	17	10	15	5
33	3	14	20	49	2	0	1	1	1	2	4
34	3	17	15	53	6	4	1	3	3	8	5
35	3.1	10	15	38	14	7	3	10	5	15	5
36	3.1	12	14	45	2	7	2	12	8	15	4
37	3.1	11	12	42	5	6	4	2	1	15	3
38	3.1	12	13	36	3	9	6	8	4	15	5
39	3.2	19	9	29	7	3	3	7	5	5	1
40	3.2	12	12	27	3	8	8	11	2	15	5
41	3.3	16	11	58	6	1	3	8	5	15	4
42	3.3	11	11	36	10	5	4	2	2	8	5
43	3.3	15	13	71	9	3	0	3	2	0	3
44	3.3	14	15	39	26	0	2	2	2	8	5
45	3.3	15	17	55	9	8	1	1	1	6	4
46	3.3	16	10	46	7	0	3	10	8	2	5
47	3.4	15	15	46	13	7	5	10	7	13	5
48	3.5	11	12	27	11	5	2	3	2	5	5
49	3.5	12	12	50	8	6	2	3	2	15	5
50	3.5	12	12	50	4	8	2	3	2	9	5
51	3.5	16	18	64	12	5	0	5	4	4	5
52	3.6	15	14	36	8	7	2	15	14	15	5
53	3.6	19	26	57	13	3	5	1	1	9	5
54	3.7	12	15	38	4	3	4	4	3	5	5
55	3.8	10	11	34	3	5	5	8	4	7	5
56	3.8	14	8	31	2	6	2	4	2	3	5
57	3.9	13	23	47	14	7	3	4	2	15	5
58	3.9	14	18	50	5	9	1	3	2	15	3
59	3.9	9	10	22	5	9	5	15	11	5	5
60	3.9	9	17	43	4	7	6	7	4	10	5
61	3.11	8	14	51	1	8	4	18	17	15	5
62	3.11	10	12	31	8	8	6	11	10	15	5
63	3.11	10	13	54	3	5	1	12	2	5	5
64	3.11	12	12	38	4	3	4	17	13	12	2
65	3.11	11	12	26	0	7	2	13	4	15	5
66	4	13	11	39	7	8	4	2	1	8	2
67	4	12	12	28	6	10	7	13	4	15	5
68	4	16	20	52	14	5	2	9	7	5	5
69	4	9	11	25	7	8	5	14	6	15	5
70	4	10	13	30	2	8	5	30	12	15	5
71	4.7	10	10	29	4	7	5	29	5	15	5
72	4.1	11	15	30	2	5	4	30	10	10	5
73	4.1	10	12	34	6	8	5	27	11	7	5
74	4.1	12	14	29	4	1	2	9	3	15	5
75	4.1	9	11	40	0	7	5	7	5	15	5
76	4.2	7	13	22	4	6	1	1	0	7	5
77	4.9	14	15	44	5	9	6	6	3	15	5
78	4.2	10	10	27	4	9	6	13	4	15	5
79	4.2	14	15	66	4	7	6	3	2	15	5
80	4.3	11	13	52	4	8	2	8	5	6	5
81	4.3	11	12	52	5	2	5	3	2	3	5
82	4.3	19	13	36	5	5	4	0	1	15	5
83	4.3	12	13	30	1	8	8	30	19	15	5
84	4.4	35	38	74	9	4	3	2	2	0	3
85	4.4	13	16	27	6	5	3	16	11	15	5
86	4.4	10	10	18	0	9	1	30	22	15	5
87	4.4	13	13	27	3	8	6	10	6	7	5
88	4.5	8	9	32	2	8	4	30	25	15	5
89	4.6	8	12	34	3	8	1	17	16	15	5
90	4.6	9	10	29	3	6	1	12	4	12	5
91	4.6	9	13	32	2	6	3	10	7	15	5
92	4.6	9	14	16	0	8	5	8	4	15	5
93	4.7	11	14	26	8	1	2	4	2	10	5
94	4.11	13	13	37	0	8	4	6	4	15	5
95	4.7	11	11	30	1	6	3	6	5	15	5
96	4.8	7	13	30	3	7	5	15	7	8	5
97	4.8	10	13	35	11	4	3	10	4	2	5
98	4.8	10	10	36	4	6	4	3	2	6	5
99	4.4	9	0	22	9	5	3	11	8	15	5
100	4.9	14	15	44	5	9	6	6	3	15	5
101	4.9	10	10	21	1	10	5	12	7	15	5
102	4.11	9	9	24	2	9	5	14	10	15	5
103	4.11	10	8	26	6	7	6	5	4	6	5
104	4.11	9	12	29	9	4	4	5	4	8	5
105	4.11	8	7	22	2	6	6	30	30	15	5
106	4.9	11	14	27	0	4	4	11	11	10	5
107	4.11	13	13	37	0	8	4	6	4	15	5
108	4.11	11	13	46	3	5	9	11	13	15	5
109	4.11	12	12	22	2	5	2	15	2	15	5
110	4.11	11	9	38	5	4	5	9	3	15	5
111	4.5	8	9	28	0	5	4	30	10	15	5
112	4.4	9	0	22	9	5	3	11	8	15	5
113	4.11	8	10	22	4	8	3	10	5	12	5
114	4	9	13	39	7	8	4	5	3	15	5
115	4	10	10	19	0	6	3	30	28	15	5
116	4	9	10	27	4	9	9	30	13	8	5
117	4	10	11	28	1	5	6	10	4	15	5
118	4	10	12	19	6	4	2	8	2	15	5
119	4	30	15	38	6	5	1	4	2	6	5
120	4.1	10	11	31	1	2	3	17	10	15	5
121	4.1	9	9	18	1	7	4	18	12	15	5
122	4.1	10	9	28	4	7	3	22	15	6	5
123	4.1	10	10	19	9	6	5	30	16	15	5
124	4.1	8	11	24	0	6	3	30	30	14	5
125	4.1	10	10	35	0	7	4	30	10	15	5
126	4.1	10	9	37	7	5	4	15	14	15	5
127	4.2	11	12	32	6	9	7	10	4	6	5
128	4.2	10	11	25	3	8	8	16	5	15	5
129	4.2	15	22	76	10	2	0	2	1	15	5
130	4.2	11	14	35	4	3	4	16	6	15	5
131	4.3	13	10	34	3	9	7	22	9	14	5
132	4.3	17	10	24	5	3	4	7	7	15	5
133	4.3	10	8	15	2	9	4	17	12	10	5
134	4.3	9	10	18	1	7	3	10	10	15	5
135	4.4	8	12	26	2	9	2	6	6	15	5
136	4.4	10	11	34	2	6	3	4	4	9	5
137	4.4	10	12	26	2	8	7	3	3	15	5
138	4.4	12	10	39	0	5	5	17	17	15	5
139	4.4	10	11	29	0	7	2	30	30	15	5
140	4.5	10	12	31	0	6	7	6	6	15	5
141	4.5	12	9	18	5	8	5	30	21	15	5
142	4.5	12	12	29	1	10	3	23	14	3	5
143	4.5	12	10	36	0	6	5	14	9	15	5
144	4.6	11	9	21	0	9	5	30	30	15	5
145	4.6	11	16	57	7	4	3	4	3	8	1
146	4.6	12	11	22	4	9	5	11	10	9	4
147	4.6	10	9	38	5	8	5	11	4	7	5
148	4.6	8	12	25	4	10	5	9	2	15	5
149	4.6	13	15	31	4	7	4	8	3	4	5
150	4.7	9	11	25	1	7	2	30	19	15	5
151	4.7	10	10	27	2	7	2	13	10	15	5
152	4.8	10	12	19	0	8	2	30	30	15	5
153	4.8	10	12	27	12	6	4	16	7	4	5
154	4.8	12	10	18	10	5	3	30	14	5	5
155	4.8	8	9	22	0	6	3	25	21	11	5
156	4.9	9	10	20	0	8	7	30	15	15	5
157	4.9	9	11	21	2	9	7	30	19	15	5
158	4.9	8	8	16	3	10	6	25	15	15	5
159	4.11	8	11	23	1	6	6	17	5	10	5
160	4.11	9	14	23	0	10	2	25	9	15	5
161	4.11	10	12	28	1	8	2	26	16	15	5
162	5	16	19	37	2	7	7	30	19	15	5
163	5	15	19	68	0	8	7	30	30	14	5
164	5	19	20	47	1	5	7	30	30	13	5
165	5	17	13	28	7	7	6	30	30	14	5
166	5.1	18	22	40	3	10	6	30	10	15	3
167	5.1	16	20	43	1	7	4	13	12	15	5
168	5.1	17	18	47	0	9	6	30	27	15	5
169	5.1	20	26	63	5	10	3	12	6	15	5
170	5.1	19	24	40	5	6	5	25	14	15	5
171	5.1	21	23	54	2	10	6	30	30	15	5
172	5.2	23	23	48	0	8	7	30	30	15	5
173	5.2	18	21	56	3	3	4	12	7	15	5
174	5.2	22	25	72	1	5	4	8	3	2	5
175	5.3	16	18	87	2	9	7	22	15	15	5
176	5.3	16	19	40	0	9	3	30	12	15	5
177	5.3	21	25	62	3	7	6	30	15	10	5
178	5.3	18	19	46	1	7	2	22	8	9	5
179	5.3	18	24	38	2	10	4	30	30	15	5
180	5.3	18	24	70	6	7	5	14	7	15	5
181	5.3	20	23	48	0	8	4	12	11	15	5
182	5.3	25	29	79	2	7	6	5	3	3	5
183	5.4	26	19	42	0	10	5	30	19	15	5
184	5.4	25	28	86	3	6	7	7	4	5	5
185	5.4	20	27	67	3	3	3	17	14	15	5
186	5.5	16	20	42	0	9	8	21	14	15	5
187	5.6	18	22	46	0	4	6	16	6	15	5
188	5.6	17	19	43	1	9	5	30	30	15	5
189	5.7	14	16	29	0	10	7	30	30	15	5
190	5.7	17	16	37	1	9	4	21	16	15	5
191	5.7	19	22	73	2	8	6	18	15	15	5
192	5.8	15	15	38	0	9	7	27	5	15	5
193	5.8	17	24	46	1	8	5	30	8	15	5
194	5.8	15	16	37	2	7	6	9	4	15	5
195	5.8	18	17	35	1	9	6	30	30	15	5
196	5.8	20	18	35	0	8	6	30	30	15	5
197	5.9	21	23	34	11	4	4	16	8	15	3
198	5.9	20	23	48	0	10	7	27	26	15	5
199	5.9	17	20	53	0	8	7	30	30	15	5
200	5.9	14	15	36	0	9	8	30	30	15	5
201	5.9	9	13	16	6	10	6	5	4	15	5
202	5.11	16	19	39	5	8	5	30	30	14	5
203	5.11	16	23	50	1	5	7	13	7	15	5
204	5.11	18	29	39	0	9	7	19	11	15	5
205	5.11	17	24	33	1	8	7	12	10	2	5
206	5	15	18	36	4	7	5	30	28	12	5
207	5	19	20	41	1	9	5	27	10	8	5
208	5	8	9	20	3	6	3	30	22	14	5
209	5	16	21	31	4	6	2	12	10	15	5
210	5	22	26	42	4	7	5	7	6	15	5
211	5.1	16	23	32	1	9	1	22	20	15	5
212	5.1	19	17	50	7	4	4	12	8	12	5
213	5.1	15	23	45	2	9	5	30	22	15	5
214	5.1	10	25	50	0	6	7	17	7	15	5
215	5.1	15	18	42	1	9	6	30	30	14	5
216	5.1	16	16	34	0	9	5	30	20	15	5
217	5.1	20	18	48	0	6	2	30	30	15	5
218	5.2	26	20	40	4	7	3	30	18	15	5
219	5.2	18	19	52	0	7	5	16	14	15	5
220	5.2	17	20	39	6	5	3	30	30	15	5
221	5.2	19	22	35	0	10	3	30	9	13	5
222	5.2	16	22	45	1	10	5	30	30	12	5
223	5.2	19	23	33	1	10	5	30	30	15	5
224	5.2	15	19	39	2	4	3	18	13	15	5
225	5.3	21	21	40	0	10	7	30	14	15	5
226	5.3	18	20	57	1	8	7	30	30	15	5
227	5.3	20	24	36	0	7	8	30	9	15	5
228	5.4	21	28	35	5	9	5	18	17	10	5
229	5.4	16	16	51	1	6	4	11	8	15	5
230	5.4	17	18	35	6	9	3	30	30	13	5
231	5.4	17	19	37	2	5	6	30	30	15	5
232	5.5	21	20	43	2	7	4	30	25	15	5
233	5.5	22	18	48	1	6	7	30	30	15	5
234	5.6	19	17	51	2	7	8	24	6	6	5
235	5.6	21	21	39	0	7	7	30	20	15	5
236	5.6	16	16	30	0	10	6	30	30	15	5
237	5.7	19	21	51	1	8	4	25	21	15	5
238	5.7	19	22	38	1	8	8	30	27	15	5
239	5.8	17	22	37	1	9	1	30	30	13	5
240	5.8	17	20	42	0	8	7	30	30	14	5
241	5.8	19	21	43	2	10	2	2	6	5	2
242	5.9	17	17	33	0	9	7	30	30	15	5
243	5.9	17	21	39	1	9	4	30	21	15	5
244	5.11	14	15	30	0	9	5	27	21	12	4
245	5.11	16	15	33	2	8	4	30	22	15	5
246	5.11	18	16	33	3	7	4	30	24	15	5
247	5.11	19	21	39	1	5	3	30	11	15	5
248	5.11	19	18	35	0	7	6	30	28	15	5
249	5.11	18	21	45	0	9	5	30	9	15	5
250	5.11	20	27	43	1	8	7	25	7	15	5
251	5.11	21	18	44	1	9	5	30	30	15	5
252	6	15	17	35	0	10	9	30	30	15	5
253	6	19	21	40	0	10	9	30	30	15	5
254	6	20	19	37	0	6	8	30	12	15	5
255	6	18	21	53	0	9	6	30	30	15	5
256	6	15	19	36	0	9	8	30	30	15	5
257	6.1	19	21	48	0	8	8	16	8	15	5
258	6.1	14	14	33	0	10	7	30	27	15	4
259	6.1	19	20	70	0	10	6	30	30	15	5
260	6.1	19	21	36	1	9	4	22	16	9	5
261	6.2	13	16	36	0	9	5	30	30	15	5
262	6.2	16	19	32	2	10	6	30	30	15	5
263	6.4	17	16	29	0	8	7	16	10	15	5
264	6.4	19	21	45	0	10	5	10	8	15	5
265	6.4	15	17	30	1	8	7	30	30	15	5
266	6.5	18	22	37	0	5	9	22	22	15	5
267	6.5	18	17	36	0	10	4	30	30	15	5
268	6.5	16	18	36	2	10	4	24	17	15	5
269	6.5	16	16	28	0	8	7	30	30	15	5
270	6.6	19	21	48	1	9	5	20	19	10	4
271	6.7	15	16	41	0	9	5	30	9	15	5
272	6.7	17	21	51	0	9	7	18	11	15	4
273	6.7	17	20	45	0	10	6	20	11	8	5
274	6.7	16	19	41	0	9	5	30	30	15	5
275	6.8	17	17	36	0	9	4	30	30	15	5
276	6.8	17	19	39	0	9	4	30	30	15	5
277	6.8	17	16	31	2	10	6	30	30	15	5
278	6.8	21	25	39	1	10	6	29	15	15	4
279	6.9	18	21	36	0	7	4	30	25	15	5
280	6.11	17	19	47	1	7	4	25	16	13	5
281	6.11	14	14	34	3	7	10	15	8	15	5
282	6.11	17	17	38	0	8	4	30	30	15	5
283	6.11	16	34	31	0	7	5	30	30	15	5
284	6.11	16	18	37	1	10	6	30	30	14	5
285	6.11	17	17	39	0	10	5	30	30	15	5
286	6.11	16	16	31	0	10	7	30	30	15	5
287	6.11	15	16	35	0	8	9	30	30	15	5
288	6.11	22	20	39	0	10	4	28	15	15	5
289	6.11	15	19	32	0	10	8	30	30	15	5
290	6	17	22	37	0	8	3	30	21	15	5
291	6	19	17	35	0	7	5	30	16	15	5
292	6	23	33	57	10	10	6	30	25	15	5
293	6	24	28	37	2	8	4	30	15	5	5
294	6	16	17	31	0	3	4	30	30	11	5
295	6.2	26	29	48	0	8	6	11	8	15	5
296	6.3	16	20	36	0	7	8	30	30	15	5
297	6.3	19	20	34	0	9	6	15	3	15	5
298	6.3	16	23	29	0	8	6	30	12	15	5
299	6.3	19	19	33	0	5	7	30	29	15	5
300	6.5	14	19	29	0	7	7	30	30	15	5
301	6.5	19	20	35	0	8	3	30	30	15	5
302	6.5	17	17	29	0	10	3	30	30	15	5
303	6.6	21	19	33	0	9	6	30	30	15	5
304	6.6	18	17	43	0	8	6	30	25	15	5
305	6.6	16	19	35	0	6	5	30	30	15	5
306	6.6	17	21	34	0	5	6	30	30	15	5
307	6.7	17	20	33	0	7	3	30	30	15	5
308	6.7	16	20	40	0	8	6	30	30	5	5
309	6.7	16	18	29	0	10	7	30	30	14	5
310	6.7	17	20	30	0	7	9	30	30	15	5
311	6.8	17	17	36	0	9	4	30	30	15	5
312	6.8	15	20	32	1	8	6	30	30	15	5
313	6.9	16	19	39	0	5	2	30	30	15	5
314	6.9	18	19	38	1	6	4	30	30	15	5
315	6.9	18	15	29	1	8	5	20	12	15	5
316	6.9	18	22	45	0	9	5	30	30	15	5
317	6.11	17	18	44	0	9	8	30	30	15	5
318	6.11	16	22	28	0	8	7	17	15	15	5
319	6.11	21	28	39	0	7	4	30	25	9	5
320	6.11	16	29	29	0	6	5	30	30	15	5
321	6.11	20	21	53	2	9	9	13	9	15	5
322	6	18	26	39	2	8	4	30	20	15	5
323	6.1	16	21	31	2	7	4	30	30	15	5
324	6.1	18	17	34	0	7	7	30	30	15	5
325	6.1	19	22	32	1	10	4	30	30	15	5
